# Supplementary material for: Initial growth rates of malware epidemics fail to predict their reach
Source: Sci Rep. 2021 Jun 3;11:11750. doi: 10.1038/s41598-021-91321-0 (PMC8175743; doi:10.1038/s41598-021-91321-0)
Supplement: Supplementary file 2 — Supplementary Information 2. [file 41598_2021_91321_MOESM2_ESM.zip]

Archive with 12 entries (12 files):
- Supp_Mat/Choose_Neighbor_to_infect.m
- Supp_Mat/Choose_Operation.m
- Supp_Mat/Choose_Pos.m
- Supp_Mat/Epi_Sim.m
- Supp_Mat/Epi_Sim_Network.m
- Supp_Mat/Populate_Tree.m
- Supp_Mat/Run_Sims.m
- Supp_Mat/SF_Choce.m
- Supp_Mat/SF_Choice_Network.m
- Supp_Mat/Update_Tree.m
- Supp_Mat/Update_Tree_Network.m
- Supp_Mat/READ.ME.pdf
