# Supplementary material for: Initial growth rates of malware epidemics fail to predict their reach
Source: Sci Rep. 2021 Jun 3;11:11750. doi: 10.1038/s41598-021-91321-0 (PMC8175743; doi:10.1038/s41598-021-91321-0)
Supplement: Supplementary file 2 — Supplementary Information 2. [file 41598_2021_91321_MOESM2_ESM.zip › Supp_Mat/Choose_Neighbor_to_infect.m]

function N_Pos1=Choose_Neighbor_to_infect(A) % choose among its neighbors
B=A(A>0);
if numel(B)==0
    'baaaaaaaaaaaaaaaaahaaaaaaaaaaaa'
else
    k=ceil(rand(1)*numel(B));
    N_Pos1=B(k);
end
