# Supplementary material for: Initial growth rates of malware epidemics fail to predict their reach
Source: Sci Rep. 2021 Jun 3;11:11750. doi: 10.1038/s41598-021-91321-0 (PMC8175743; doi:10.1038/s41598-021-91321-0)
Supplement: Supplementary file 2 — Supplementary Information 2. [file 41598_2021_91321_MOESM2_ESM.zip › Supp_Mat/Choose_Operation.m]

function Flag=Choose_Operation(x)
C=[0 cumsum(x)/sum(x)];
F1=rand(1);
F2=find(F1>C);
Flag=F2(end);
end
