# Supplementary material for: Initial growth rates of malware epidemics fail to predict their reach
Source: Sci Rep. 2021 Jun 3;11:11750. doi: 10.1038/s41598-021-91321-0 (PMC8175743; doi:10.1038/s41598-021-91321-0)
Supplement: Supplementary file 2 — Supplementary Information 2. [file 41598_2021_91321_MOESM2_ESM.zip › Supp_Mat/Choose_Pos.m]

function [p1,N_Pos]=Choose_Pos(X,Tree_Depth)
p=rand(1)*X(1); % decisions algog tree
p1=p;
N_Pos=1;
for i=1:Tree_Depth-1
    N_Pos1=N_Pos*2;
    if p<X(N_Pos1) % go left
        N_Pos=N_Pos1;
    else       
        p=p-X(N_Pos1);
        N_Pos=N_Pos1+1;
    end
end % now N_Pos is the right positionm
% I leave the 2^Tree_Depth-1 position 0 for sanity checks
end
