# Supplementary material for: Initial growth rates of malware epidemics fail to predict their reach
Source: Sci Rep. 2021 Jun 3;11:11750. doi: 10.1038/s41598-021-91321-0 (PMC8175743; doi:10.1038/s41598-021-91321-0)
Supplement: Supplementary file 2 — Supplementary Information 2. [file 41598_2021_91321_MOESM2_ESM.zip › Supp_Mat/Epi_Sim.m]

%%
function [Inf_Pop,Inf_Cum,Beta_Keep,Beta_Hist]=Epi_Sim(beta,delta)

Tree_Depth=16;
N_Size=2^(Tree_Depth-1);
N_Steps=2*N_Size;
N_Init=5;
t=1;
%% Populate arrays
Inf_Pop=zeros(N_Steps,1);
Inf_Cum=Inf_Pop;
Beta_Hist=Inf_Pop;
%Betas=beta*ones(N_Size,1); % Beta for each node.
Betas=SF_Choce(beta,N_Size); % Beta for each node.
Beta_Keep=Betas;
Deltas=delta*ones(N_Size,1); % Beta for each node.
I=0*Betas; % arrays of S,I,R
[Beta_Tree,~]=Populate_Tree(Betas,Tree_Depth,N_Size);
[Delta_Tree,~]=Populate_Tree(I,Tree_Depth,N_Size);
%%
Init=unique(ceil(rand(N_Init,1)*N_Size))+N_Size-1; % Initial seeding population
for i=1:numel(Init)
    [Beta_Tree,Betas]=Update_Tree(Beta_Tree,Betas,-Betas(Init(i)-N_Size+1),Tree_Depth,Init(i),N_Size);
    [Delta_Tree,I]=Update_Tree(Delta_Tree,I,delta,Tree_Depth,Init(i),N_Size);
end
%%
Inf_Pop(1)=sum(I>0); % total infected
Inf_Cum(1)=sum(I>0); % total infected
Beta_Hist(1)=0;
while (t<N_Steps && Inf_Pop(t)>0)
    Flag=rand(1)<Delta_Tree(1)/(Delta_Tree(1)+Beta_Tree(1));
    if Flag==1
        [p1,N_Pos]=Choose_Pos(Delta_Tree,Tree_Depth);
        [Delta_Tree,I]=Update_Tree(Delta_Tree,I,-delta,Tree_Depth,N_Pos,N_Size);
        Inf_Pop(t+1)=Inf_Pop(t)-1; % one less infected
        Inf_Cum(t+1)=Inf_Cum(t);
        Beta_Hist(t+1)=-1;
    else
        [p1,N_Pos]=Choose_Pos(Beta_Tree,Tree_Depth);
% if (Beta_Tree(N_Pos)-Betas(N_Pos-N_Size+1)<0  || N_Pos< N_Size-1)
%         N_Pos
%  end            
            Beta_Hist(t+1)=Betas(N_Pos-N_Size+1);
            [Beta_Tree,Betas]=Update_Tree(Beta_Tree,Betas,-Betas(N_Pos-N_Size+1),Tree_Depth,N_Pos,N_Size);
            [Delta_Tree,I]=Update_Tree(Delta_Tree,I,delta,Tree_Depth,N_Pos,N_Size);
            Inf_Pop(t+1)=Inf_Pop(t)+1; % one more infected
            Inf_Cum(t+1)=Inf_Cum(t)+1;
    end
    t=t+1;
end
Inf_Pop(t:end)=[];
Inf_Cum(t:end)=[];
plot(Inf_Pop)
end
