# Supplementary material for: Initial growth rates of malware epidemics fail to predict their reach
Source: Sci Rep. 2021 Jun 3;11:11750. doi: 10.1038/s41598-021-91321-0 (PMC8175743; doi:10.1038/s41598-021-91321-0)
Supplement: Supplementary file 2 — Supplementary Information 2. [file 41598_2021_91321_MOESM2_ESM.zip › Supp_Mat/Epi_Sim_Network.m]

function [Inf_Pop,Inf_Cum,Deg1,Beta_Hist]=Epi_Sim_Network(beta,delta)
%% In this simulation beta=1 and the variability is in the network connectivity.
%% This part only initiates the contact network.
Tree_Depth=14;
N_Size=2^(Tree_Depth-1);
N_Steps=10*N_Size;
N_Init=5;
t=1;
%% Populate arrays
Inf_Pop=zeros(N_Steps,1);
Inf_Cum=Inf_Pop;
Beta_Hist=Inf_Pop;

%Betas=beta*ones(N_Size,1); % Beta for each node.
[Network,Network_Pos,Deg,N_Pop]=SF_Choice_Network(N_Size); % Beta for each node.
Deg1=Deg;
I=zeros(N_Size,1); % list of infected
[Beta_Tree,~]=Populate_Tree(I,Tree_Depth,N_Size); % degrees of infected.
[Delta_Tree,~]=Populate_Tree(I,Tree_Depth,N_Size); % Identity of infected.
%%
Beta_Hist(1)=0;
Init=unique(ceil(rand(N_Init,1)*N_Pop))+N_Size-1; % Initial seeding population
for i=1:numel(Init)
    j=Init(i)-N_Size+1;
    Beta_Tree=Update_Tree_Network(Beta_Tree,Deg(j),Tree_Depth,Init(i),N_Size); % add node to tree.
    for k=Network_Pos(j)+1:Network_Pos(j+1)    % update deg of neighbors since they have one less susceptible neighbor
        m=Network(k); % a given neighbor.
        if (m>-1) % neighbor not erased
            p=find(Network(Network_Pos(m)+1:Network_Pos(m+1))==j); % back edge from m to j
            if (Network(Network_Pos(m)+p)>0)
                Network(Network_Pos(m)+p)=-1; % remove back edge
                Deg(m)=Deg(m)-1; % reduce degree;
            end
            if (Beta_Tree(m+N_Size-1)>0)% if already infected then remove total infection rate
                Beta_Tree=Update_Tree_Network(Beta_Tree,-1,Tree_Depth,m+N_Size-1,N_Size); % remove one from infectivity.
            end
        end
    end
    Delta_Tree=Update_Tree_Network(Delta_Tree,delta,Tree_Depth,Init(i),N_Size); % add to delta options
    Inf_Pop(1)=Inf_Pop(1)+1; % total infected
    Inf_Cum(1)=Inf_Cum(1)+1;
    
end
%%
while (t<N_Steps && Inf_Pop(t)>0)
    Flag=rand(1)<Delta_Tree(1)/(Delta_Tree(1)+Beta_Tree(1)*beta); % delta or beta
    if Flag==1 % delta
        [~,N_Pos]=Choose_Pos(Delta_Tree,Tree_Depth);
        Delta_Tree=Update_Tree_Network(Delta_Tree,-delta,Tree_Depth,N_Pos,N_Size); % remove delta from identity tree.
        Beta_Tree=Update_Tree_Network(Beta_Tree,-Beta_Tree(N_Pos),Tree_Depth,N_Pos,N_Size); % remove degree from degree tree
        Inf_Pop(t+1)=Inf_Pop(t)-1; % one less infected
        Inf_Cum(t+1)=Inf_Cum(t);
        m=N_Pos-N_Size+1; % node number
        Deg(m)=0; % remove node from system
        Network(Network_Pos(m)+1:Network_Pos(m+1))=-1;
        Beta_Hist(t+1)=-Deg1(m);
    else
        [p,N_Pos]=Choose_Pos(Beta_Tree,Tree_Depth);
        N_Pos_Short=N_Pos-N_Size+1; % reduce to deg dimension and not tree dimension
        N_Pos1=Choose_Neighbor_to_infect(Network(Network_Pos(N_Pos_Short)+1:Network_Pos(N_Pos_Short+1))); % choose among its neighbors
        Beta_Tree=Update_Tree_Network(Beta_Tree,Deg(N_Pos1),Tree_Depth,N_Pos1+N_Size-1,N_Size); % add to infected
        for k=Network_Pos(N_Pos1)+1:Network_Pos(N_Pos1+1)    % update deg of neighbors since they have one less susceptible neighbor
            m=Network(k); % a given neighbor.
            if (m>-1) % neighbor not erased
                p=find(Network(Network_Pos(m)+1:Network_Pos(m+1))==N_Pos1); % back edge from m to j
                if (Network(Network_Pos(m)+p)>0)
                    Network(Network_Pos(m)+p)=-1; % remove back edge
                    Deg(m)=Deg(m)-1; % reduce degree;
                end
                if (Beta_Tree(m+N_Size-1)>0)% if already infected then remove total infection rate
                    Beta_Tree=Update_Tree_Network(Beta_Tree,-1,Tree_Depth,m+N_Size-1,N_Size); % remove one from infectivity.
                end
            end
        end
        Delta_Tree=Update_Tree_Network(Delta_Tree,delta,Tree_Depth,N_Pos1+N_Size-1,N_Size);
        Inf_Pop(t+1)=Inf_Pop(t)+1; % one more infected
        Inf_Cum(t+1)=Inf_Cum(t)+1;
        Beta_Hist(t+1)=Deg1(N_Pos1);
%         Beta_Hist(t+1)=Deg1(N_Pos_Short);
    end
    t=t+1;
end
Inf_Pop(t:end)=[];
Inf_Cum(t:end)=[];
plot(Inf_Pop)
end
