# Supplementary material for: Initial growth rates of malware epidemics fail to predict their reach
Source: Sci Rep. 2021 Jun 3;11:11750. doi: 10.1038/s41598-021-91321-0 (PMC8175743; doi:10.1038/s41598-021-91321-0)
Supplement: Supplementary file 2 — Supplementary Information 2. [file 41598_2021_91321_MOESM2_ESM.zip › Supp_Mat/Populate_Tree.m]

function [X,Y]=Populate_Tree(Z,Tree_Depth,N_Size)
% X is the tree to population
% Y is the probability
X=zeros(2*N_Size,1);
Y=zeros(N_Size,1);
for i=N_Size:2*N_Size-1
    [X,Y]=Update_Tree(X,Y,Z(i-N_Size+1),Tree_Depth,i,N_Size);
end
end
