# Supplementary material for: Initial growth rates of malware epidemics fail to predict their reach
Source: Sci Rep. 2021 Jun 3;11:11750. doi: 10.1038/s41598-021-91321-0 (PMC8175743; doi:10.1038/s41598-021-91321-0)
Supplement: Supplementary file 2 — Supplementary Information 2. [file 41598_2021_91321_MOESM2_ESM.zip › Supp_Mat/Run_Sims.m]

%%
clear 
close all
betas=logspace(-6,-1,30);
deltas=logspace(-4,-1,11);
N_Tries=2;
Total_I=zeros(numel(betas),numel(deltas),N_Tries);
Final_I=zeros(numel(betas),numel(deltas),N_Tries);
Len_I=zeros(numel(betas),numel(deltas),N_Tries);
for i=1:numel(betas)
    for j=1:numel(deltas)
        [i j]
        for ii=1:N_Tries
         [Inf_Pop,Inf_Cum,Betas,Beta_Hist]=Epi_Sim_Network(betas(i),deltas(j));
%          [Inf_Pop,Inf_Cum,Betas,Beta_Hist]=Epi_Sim(betas(i),deltas(j));
%         plot(Inf_Pop)
        Total_I(i,j,ii)=max(Inf_Cum);
        Final_I(i,j,ii)=Inf_Pop(end -2);
        Len_I(i,j,ii)=numel(Inf_Pop);
        t=min(10,numel(Inf_Pop)-2); % almost the end
        %% compute beta
        R0(i,j,ii)=log10(Inf_Pop(t)./Inf_Pop(1));
        beta_mean(i,j,ii)=mean(Betas);
        x=Beta_Hist(Beta_Hist>0);
        x1=cumsum(x)./(1:numel(x))';
        TP(i,j,ii).TP=x1;
        end
    end
end
loglog(R0(:),log10(Total_I(:)),'*')
% surf(deltas,betas,log10(Total_I))
% ylabel('\delta')
% xlabel('\beta')
% save SF_slope_25.mat
save SF_slope_25_Net.mat
% save Var_Beta.mat
