# Supplementary material for: Initial growth rates of malware epidemics fail to predict their reach
Source: Sci Rep. 2021 Jun 3;11:11750. doi: 10.1038/s41598-021-91321-0 (PMC8175743; doi:10.1038/s41598-021-91321-0)
Supplement: Supplementary file 2 — Supplementary Information 2. [file 41598_2021_91321_MOESM2_ESM.zip › Supp_Mat/SF_Choce.m]

function Betas=SF_Choce(beta,N_Size)
slope=-2.5; %SF.mat is with 1.5. Trying also 2.5
M=1:floor(N_Size.^.75);
M=M.^slope;
M=M*N_Size/sum(M)*1.05;
M=floor(M);
M(M==0)=[];
M1=[1 cumsum(M)];
for i=1:numel(M1)-1
z1(M1(i):M1(i+1)-1)=i;
end
Betas=z1(randperm(N_Size))*beta/mean(z1);
end
