# Supplementary material for: Initial growth rates of malware epidemics fail to predict their reach
Source: Sci Rep. 2021 Jun 3;11:11750. doi: 10.1038/s41598-021-91321-0 (PMC8175743; doi:10.1038/s41598-021-91321-0)
Supplement: Supplementary file 2 — Supplementary Information 2. [file 41598_2021_91321_MOESM2_ESM.zip › Supp_Mat/SF_Choice_Network.m]

function [Network,Network_Pos,Deg,N_Pop]=SF_Choice_Network(N_Size)
%%
slope=-1.5;
M=1:floor(N_Size.^.75);
M=M.^slope;
M=M*N_Size/sum(M)*0.95;
M=floor(M);
M(M==0)=[];
M1=[1 cumsum(M)];
for i=1:numel(M1)-1
z1(M1(i):M1(i+1)-1)=i;
end
Neighs=zeros(sum(z1),1);
% now that I have the distribution make a configuration model
j=0;
N_Pop=numel(z1);
for i=1:N_Pop
    Neighs(j+1:j+z1(i))=i; % make stumps.
j=j+z1(i);
end 
% randomly split the stumps to two groups
N_Edges=numel(Neighs);
N_Edges=floor(N_Edges/2)*2;
Neighs=Neighs(randperm(N_Edges));
Neighs=reshape(Neighs,N_Edges/2,2);
N_Edges=N_Edges/2;
% now permute
%%
Flag=1;
Bad=1:N_Edges;
while (Flag==1)
Neighs(Bad,2)=Neighs(Bad(randperm(numel(Bad))),2); % mix problematic ones
Neighs1=[Neighs;Neighs(:,[2 1])]; % add inverted edges.
[~,I,~]=unique(Neighs1,'rows');
Bad=setdiff(1:N_Edges*2,I); % repeated edges to avoid the same edge appearing on both directions.
Bad1=find(Neighs(:,1)==Neighs(:,2)); %self edges
Bad(Bad>N_Edges)=Bad(Bad>N_Edges)-N_Edges; % thats for the repeated edges on inverse direction
Bad=union(unique(Bad),Bad1);
% add random edges to mix
Bad=union(Bad,ceil(rand(numel(Bad),1)*N_Edges));
if (numel(Bad)>0);Flag=1;else;Flag=0;end
end
Neighs(Bad,:)=[]; % remove the ones I failed
%% now count and prepare output
Neigh1=[Neighs;Neighs(:,[2 1])]; % add inverted edges.
[~,o2]=sort(Neighs1(:,1));
Neigh_Ord=Neighs1(o2,:);
Network_Pos=[0; find(diff(Neigh_Ord(:,1))>0); N_Edges*2];
Network=Neigh_Ord(:,2); % list of neighbors
Deg=diff(Network_Pos); % edges degree
Deg(end+1:N_Size)=0;
end
