# Supplementary material for: Initial growth rates of malware epidemics fail to predict their reach
Source: Sci Rep. 2021 Jun 3;11:11750. doi: 10.1038/s41598-021-91321-0 (PMC8175743; doi:10.1038/s41598-021-91321-0)
Supplement: Supplementary file 2 — Supplementary Information 2. [file 41598_2021_91321_MOESM2_ESM.zip › Supp_Mat/Update_Tree_Network.m]

function [X]=Update_Tree_Network(X,val,Tree_Depth,N_Pos,N_Size)
% val is the required change;
for i=1:Tree_Depth
    X(N_Pos)=X(N_Pos)+val;
    N_Pos=floor(N_Pos/2);
end % now N_Pos is the right positionm=
end
